# Supplementary material for: Effect of Light Conditions, Trichoderma Fungi and Food Polymers on Growth and Profile of Biologically Active Compounds in Thymus vulgaris and Thymus serpyllum
Source: Int J Mol Sci. 2024 Apr 29;25(9):4846. doi: 10.3390/ijms25094846 (PMC11084565; doi:10.3390/ijms25094846)
Supplement: Supplementary file 1 [file ijms-25-04846-s001.zip]

Archive with 1 entries (1 files):
- ijms-2933826-supplementary.pdf
